# Supplementary material for: Synthesis and Evaluation of Hypoglycemic Activity of Structural Isomers of ((Benzyloxy)phenyl)propanoic Acid Bearing an Aminobornyl Moiety
Source: Int J Mol Sci. 2023 Apr 28;24(9):8022. doi: 10.3390/ijms24098022 (PMC10178661; doi:10.3390/ijms24098022)
Supplement: Supplementary file 1 [file ijms-24-08022-s001.zip]

Archive with 1 entries (1 files):
- ijms-2356190-supplementary.pdf
